# Supplementary material for: A Formative Assessment of Antibiotic Dispensing/Prescribing Practices and Knowledge and Perceptions of Antimicrobial Resistance (AMR) among Healthcare Workers in Lahore Pakistan
Source: Antibiotics (Basel). 2022 Oct 16;11(10):1418. doi: 10.3390/antibiotics11101418 (PMC9598410; doi:10.3390/antibiotics11101418)
Supplement: Supplementary file 1 [file antibiotics-11-01418-s001.zip]

Archive with 1 entries (1 files):
- antibiotics-1917565-supplementary.pdf
